# Supplementary material for: Frailty and Echocardiographic Indices of Diastolic Function in Older Adults: A Cross-Sectional Analysis
Source: J Clin Med. 2026 Jun 15;15(12):4645. doi: 10.3390/jcm15124645 (PMC13302609; doi:10.3390/jcm15124645)
Supplement: Supplementary file 1 [file jcm-15-04645-s001.zip]

Archive with 1 entries (1 files):
- jcm-4333952-supplementary.pdf
